# Supplementary material for: 2D/1D MXene/MWCNT Hybrid Membrane-Based Evaporator for Solar Desalination
Source: Materials (Basel). 2022 Jan 25;15(3):929. doi: 10.3390/ma15030929 (PMC8839898; doi:10.3390/ma15030929)
Supplement: Supplementary file 1 [file materials-15-00929-s001.zip]

Archive with 1 entries (1 files):
- materials-1552906-supplementary.pdf
